# Supplementary material for: Entropy in scalp EEG can be used as a preimplantation marker for VNS efficacy
Source: Sci Rep. 2023 Nov 1;13:18849. doi: 10.1038/s41598-023-46113-z (PMC10620210; doi:10.1038/s41598-023-46113-z)
Supplement: Supplementary file 1 — Supplementary Information 1. [file 41598_2023_46113_MOESM1_ESM.xlsx]

## Sheet: Differences R-NR
Supplementary materials 1:
The differences between VNS responders and non-responders – p-values for each electrode in the given Entropy method, time interval, and frequency band			1	2	3	4	5	6	7	8	9	10	11	12	13	14	15	16	17	18	19
Method Name	Band Name	Interval Name	Fp1	Fp2	F7	F3	Fz	F4	F8	T3	C3	Cz	C4	T4	T5	P3	Pz	P4	T6	O1	O2
Spectral Entropy	Theta	2-OC	0.981534	0.675782	0.83604	0.675782	0.675782	0.675782	0.675782	0.675782	0.675782	0.894112	0.83604	0.894112	0.675782	0.675782	0.894112	0.675782	0.675782	0.675782	0.894112
Spectral Entropy	Theta	3-Rest OC	0.824089	0.824089	0.824089	0.824089	0.824089	0.824089	0.824089	0.824089	0.984165	0.973796	0.824089	0.824089	0.824089	0.824089	0.824089	1	0.824089	0.824089	0.824089
Spectral Entropy	Theta	4-PS	0.944642	0.944642	0.944642	0.944642	0.944642	0.944642	0.944642	0.944642	0.944642	0.944642	0.944642	0.944642	0.944642	0.944642	0.944642	0.944642	0.944642	0.944642	0.944642
Spectral Entropy	Theta	5-HV	0.0737009	0.128539	0.00776755	0.0118849	0.0433973	0.0433973	0.0264565	0.00988708	0.00776755	0.0295817	0.0409336	0.0409336	0.00713552	0.0152272	0.0408001	0.0295817	0.0295817	0.0152272	0.0510674
Spectral Entropy	Theta	6-OC	0.958306	0.958306	0.958306	0.981534	0.958306	0.958306	0.958306	0.958306	0.958306	0.958306	0.958306	0.958306	0.958306	0.958306	0.958306	0.958306	0.958306	0.958306	0.958306
Spectral Entropy	Theta	7-Rest OC	0.981534	0.967096	0.967096	0.981534	0.981534	0.967096	0.967096	0.967096	0.967096	0.967096	0.981534	0.967096	0.967096	0.967096	0.967096	0.967096	0.551132	0.967096	0.967096
Spectral Entropy	Theta	8-Rest 2	0.400748	0.82296	0.0991937	0.161145	0.328541	0.148981	0.148981	0.174446	0.200116	0.413552	0.0991937	0.0940912	0.134653	0.148981	0.0940912	0.0643009	0.148981	0.0643009	0.0940912
Spectral Entropy	Alpha	2-OC	0.827103	0.883457	0.883457	0.827103	0.827103	0.827103	0.883457	0.883457	0.827103	0.883457	0.883457	0.883457	0.827103	0.827103	0.883457	0.827103	0.883457	0.827103	0.883457
Spectral Entropy	Alpha	3-Rest OC	0.688503	0.58722	0.512333	0.531709	0.708618	0.95693	0.619803	0.512333	0.512333	0.343887	0.343887	0.343887	0.343887	0.343887	0.463644	0.343887	0.343887	0.343887	0.384152
Spectral Entropy	Alpha	4-PS	0.114372	0.114372	0.111414	0.111414	0.114372	0.111414	0.114372	0.111414	0.111414	0.244478	0.268165	0.370697	0.111414	0.114372	0.370697	0.834987	0.834987	0.114372	0.834987
Spectral Entropy	Alpha	5-HV	0.0253125	0.0467915	0.0458273	0.0253027	0.0299094	0.0253027	0.0467915	0.0253027	0.00710148	0.0268167	0.0253027	0.0458273	0.0253027	0.00710148	0.0459601	0.176573	0.345348	0.0458273	0.391786
Spectral Entropy	Alpha	6-OC	0.330199	0.680786	0.907869	0.330199	0.330199	0.579242	0.768924	0.61133	0.263731	0.263731	0.263731	0.524055	0.263731	0.2025	0.263731	0.330199	0.330199	0.263731	0.725318
Spectral Entropy	Alpha	7-Rest OC	0.193601	0.163118	0.163118	0.163118	0.226901	0.163118	0.163118	0.117614	0.117131	0.193601	0.193601	0.226901	0.117614	0.117614	0.196507	0.441103	0.226901	0.193601	0.883457
Spectral Entropy	Alpha	8-Rest 2	0.0722264	0.0722264	0.0424513	0.0295199	0.0358322	0.0295199	0.0722264	0.0295199	0.0197971	0.0410875	0.0358322	0.0400216	0.0295199	0.0295199	0.0722264	0.181629	0.181629	0.0400216	0.283537
Spectral Entropy	Beta	2-OC	0.920108	0.920108	0.920108	0.920108	0.920108	0.920108	0.920108	0.920108	0.920108	0.920108	0.920108	0.920108	0.920108	0.920108	0.920108	0.920108	0.920108	0.920108	0.920108
Spectral Entropy	Beta	3-Rest OC	0.932367	0.750301	0.750301	0.542007	0.768924	0.750301	0.750301	0.737217	0.737217	0.750301	0.750301	0.428821	0.144701	0.144701	0.428821	0.428821	0.482166	0.428821	0.144701
Spectral Entropy	Beta	4-PS	0.112072	0.0409511	0.192313	0.050027	0.0404999	0.135065	0.283537	0.0986178	0.0866432	0.0404999	0.0404999	0.0866432	0.0866432	0.0409511	0.0404999	0.0404999	0.208573	0.135065	0.0866432
Spectral Entropy	Beta	5-HV	0.945409	0.945409	0.945409	0.945409	0.945409	0.945409	0.945409	0.95693	0.945409	0.945409	0.945409	0.945409	0.945409	0.945409	0.945409	0.945409	0.945409	0.945409	0.945409
Spectral Entropy	Beta	6-OC	0.95693	0.95693	0.95693	0.95693	0.95693	0.95693	0.95693	0.95693	0.95693	0.95693	0.95693	0.95693	0.95693	0.95693	0.95693	0.95693	0.95693	0.95693	0.95693
Spectral Entropy	Beta	7-Rest OC	0.907869	0.643442	0.907869	0.865453	0.907869	0.907869	0.907869	0.907869	0.907869	0.907869	0.907869	0.907869	0.907869	0.907869	0.907869	0.907869	0.907869	0.907869	0.907869
Spectral Entropy	Beta	8-Rest 2	0.91108	0.91108	0.91108	0.91108	0.91108	0.91108	0.958306	0.91108	0.91108	0.958306	0.91108	0.91108	0.993844	0.91108	0.958306	0.91108	0.91108	0.958306	0.91108
Spectral Entropy	Gamma	2-OC	0.321438	0.206402	0.404841	0.321438	0.321438	0.321438	0.321438	0.732524	0.321438	0.348433	0.321438	0.321438	0.810974	0.732524	0.206402	0.206402	0.321438	0.321438	0.596221
Spectral Entropy	Gamma	3-Rest OC	0.960233	0.960233	0.960233	0.960233	0.960233	0.960233	0.993844	0.960233	0.960233	0.960233	0.960233	0.960233	0.960233	0.960233	0.993844	0.960233	0.806535	0.960233	0.960233
Spectral Entropy	Gamma	4-PS	0.837891	0.95693	0.837891	0.95693	0.837891	0.837891	0.837891	0.837891	0.837891	0.95693	0.95693	0.837891	0.837891	0.837891	0.95693	0.837891	0.837891	0.837891	0.95693
Spectral Entropy	Gamma	5-HV	0.385733	0.843422	0.454181	0.385733	0.278963	0.385733	0.4144	0.278963	0.278963	0.385733	0.652533	0.4144	0.652533	0.385733	0.433758	0.385733	0.871291	0.278963	0.4144
Spectral Entropy	Gamma	6-OC	0.0440183	0.32414	0.478174	0.417146	0.0150196	0.478174	0.793523	0.313801	0.318404	0.478174	0.313801	0.596221	0.652533	0.478174	0.318404	0.508857	0.981534	0.117903	0.518161
Spectral Entropy	Gamma	7-Rest OC	0.0462129	0.152839	0.152839	0.0771775	0.0442798	0.0477763	0.1014	0.0562914	0.0442798	0.0647619	0.0548792	0.0442798	0.0562914	0.0562914	0.0562914	0.152839	0.152839	0.0442798	0.454236
Spectral Entropy	Gamma	8-Rest 2	0.760711	0.777565	0.764163	0.760711	0.720346	0.501653	0.792361	0.760711	0.760711	0.932367	0.932367	0.932367	0.764163	0.760711	0.760711	0.932367	0.760711	0.122746	0.932367
Approximate Entropy	Theta	2-OC	0.550417	0.550417	0.585162	0.555027	0.550417	0.686779	0.642009	0.86868	0.550417	0.555027	0.550417	0.86868	0.871291	0.555027	0.86868	0.388572	0.555027	0.388572	0.550417
Approximate Entropy	Theta	3-Rest OC	0.837891	0.837891	0.837891	0.837891	0.837891	0.981534	0.837891	0.837891	0.837891	0.837891	0.922709	0.981534	0.973796	0.837891	0.837891	0.837891	0.922709	0.619205	0.973796
Approximate Entropy	Theta	4-PS	0.932538	0.932538	0.932538	0.932538	0.932538	0.932538	0.932538	0.932538	0.932538	0.932538	0.969229	0.932538	0.932538	0.932538	0.932538	0.932538	0.932538	0.932538	0.932538
Approximate Entropy	Theta	5-HV	0.906382	0.906382	0.690696	0.690696	0.932538	0.906382	0.690696	0.906382	0.690696	0.690696	0.906382	0.690696	0.981534	0.906382	0.690696	0.906382	0.690696	0.690696	0.845472
Approximate Entropy	Theta	6-OC	0.984165	0.984165	0.984165	0.984165	0.984165	0.993844	0.984165	0.984165	0.984165	0.984165	0.984165	0.984165	0.984165	0.984165	0.984165	0.984165	0.984165	0.984165	0.984165
Approximate Entropy	Theta	7-Rest OC	0.813011	0.981534	0.981534	0.958257	0.954261	0.813011	0.981534	0.954261	0.954261	0.954261	0.813011	0.813011	0.981534	0.981534	0.813011	0.981534	0.981534	0.954261	0.813011
Approximate Entropy	Theta	8-Rest 2	0.981534	0.981534	0.981534	0.981534	0.981534	0.981534	0.981534	0.981534	0.981534	0.981534	0.981534	0.981534	0.981534	0.981534	0.981534	0.981534	0.981534	0.981534	0.981534
Approximate Entropy	Alpha	2-OC	0.932538	0.932538	0.865733	0.865733	0.865733	0.729086	0.865733	0.865733	0.865733	0.865733	0.981534	0.932538	0.141072	0.50595	0.932538	0.750862	0.865733	0.403268	0.865733
Approximate Entropy	Alpha	3-Rest OC	0.818363	0.818363	0.95693	0.691555	0.691555	0.818363	0.818363	0.67825	0.818363	0.67825	0.67825	0.818363	0.67825	0.691555	0.691555	0.67825	0.67825	0.818363	0.691555
Approximate Entropy	Alpha	4-PS	0.176955	0.306426	0.127354	0.230764	0.306426	0.257527	0.257527	0.176955	0.127354	0.497337	0.414418	0.257527	0.127354	0.127354	0.306426	0.626928	0.540402	0.176955	0.497337
Approximate Entropy	Alpha	5-HV	0.100331	0.145024	0.167787	0.100331	0.100331	0.142009	0.358564	0.126487	0.0585656	0.100331	0.100331	0.100331	0.100331	0.0585656	0.100331	0.357213	0.282427	0.126487	0.358564
Approximate Entropy	Alpha	6-OC	0.688503	0.883457	0.688503	0.404359	0.69678	0.404359	0.215401	0.433758	0.209488	0.209488	0.0813495	0.61133	0.0813495	0.0813495	0.154836	0.0813495	0.0849027	0.0849027	0.154836
Approximate Entropy	Alpha	7-Rest OC	0.301255	0.180172	0.180172	0.180172	0.180172	0.180172	0.370018	0.228801	0.180172	0.190598	0.180172	0.250145	0.180172	0.260952	0.361993	0.370018	0.180172	0.260952	0.920108
Approximate Entropy	Alpha	8-Rest 2	0.15618	0.114372	0.187609	0.114372	0.114372	0.114372	0.444985	0.183407	0.114372	0.220842	0.114372	0.114372	0.0955526	0.0880367	0.114372	0.169243	0.299289	0.0955526	0.114372
Approximate Entropy	Beta	2-OC	0.780304	0.788387	0.759077	0.780304	0.732614	0.641016	1	0.780304	0.400216	0.732614	0.830866	0.732614	0.780304	0.780304	0.732614	0.780304	0.788387	0.732614	0.780304
Approximate Entropy	Beta	3-Rest OC	0.920658	0.6734	0.916279	0.916279	0.958306	0.154616	0.916279	0.6734	0.958306	0.993844	0.6734	0.920658	0.6734	0.920658	0.80921	0.268845	0.6734	0.268845	0.916279
Approximate Entropy	Beta	4-PS	0.993844	0.993844	0.993844	0.975613	0.975613	0.993844	0.993844	0.975613	0.993844	0.993844	0.993844	0.993844	0.993844	0.993844	0.975613	0.993844	0.993844	0.993844	0.975613
Approximate Entropy	Beta	5-HV	0.551046	0.871291	0.871291	0.871291	0.871291	0.551046	0.551046	0.551046	0.871291	0.871291	0.871291	0.871291	0.871291	0.551046	0.551046	0.871291	0.871291	0.871291	0.551046
Approximate Entropy	Beta	6-OC	0.788387	0.788387	0.788387	0.788387	0.788387	0.788387	0.788387	0.788387	0.920108	0.788387	0.788387	0.788387	0.920108	0.694356	0.788387	0.788387	0.788387	0.788387	0.788387
Approximate Entropy	Beta	7-Rest OC	0.920658	0.920658	0.920658	0.920658	0.920658	0.981534	0.920658	0.920658	0.920658	0.920658	0.981534	0.920658	0.981534	0.920658	0.920658	0.920658	0.920658	0.920658	0.920658
Approximate Entropy	Beta	8-Rest 2	0.906382	0.932538	0.906382	0.906382	0.906382	0.906382	0.906382	0.906382	0.906382	0.906382	0.906382	0.906382	0.906382	0.906382	0.906382	0.906382	0.981534	0.906382	0.906382
Approximate Entropy	Gamma	2-OC	0.863049	0.557926	0.863049	0.557926	0.957327	0.863049	0.957327	0.957327	0.863049	0.687774	0.981534	0.981534	0.981534	0.981534	0.714994	0.714994	0.957327	0.981534	0.687774
Approximate Entropy	Gamma	3-Rest OC	0.981534	0.981534	0.981534	0.981534	0.981534	0.981534	0.981534	0.981534	0.981534	0.981534	0.981534	0.981534	0.981534	0.981534	0.981534	0.981534	0.981534	0.981534	0.981534
Approximate Entropy	Gamma	4-PS	0.8905	0.8905	0.655791	0.8905	0.8905	0.919696	0.8905	0.919696	0.919696	0.919696	0.919696	0.919696	0.919696	0.919696	0.919696	0.655791	0.919696	0.384154	0.920108
Approximate Entropy	Gamma	5-HV	0.85332	0.85332	0.534243	0.85332	0.85332	0.534243	0.534243	0.907869	0.894112	0.641037	0.641037	0.534243	0.85332	0.85332	0.85332	0.534243	0.85332	0.845234	0.625718
Approximate Entropy	Gamma	6-OC	0.763497	0.750301	0.750301	0.595922	0.763497	0.595922	0.750301	0.723986	0.723986	0.750301	0.750301	0.723986	0.723986	0.750301	0.750301	0.750301	0.595922	0.723986	0.750301
Approximate Entropy	Gamma	7-Rest OC	0.827103	0.827103	0.920108	0.721075	0.920108	0.920108	0.827103	0.827103	0.827103	0.827103	0.920108	0.920108	0.901532	0.827103	0.901532	0.920108	0.920108	0.920108	0.827103
Approximate Entropy	Gamma	8-Rest 2	0.919696	0.919696	0.400216	0.919696	0.969229	0.919696	0.919696	0.709802	0.919696	0.919696	0.919696	0.919696	0.919696	0.919696	0.919696	0.919696	0.919696	0.919696	0.919696
Sample Entropy	Theta	2-OC	0.903517	0.903517	0.903517	0.903517	0.903517	0.903517	0.903517	0.903517	0.903517	0.903517	0.903517	0.903517	0.903517	0.903517	0.903517	0.903517	0.903517	0.903517	0.903517
Sample Entropy	Theta	3-Rest OC	0.981534	0.793985	0.981534	0.981534	0.793985	0.793985	0.833632	0.793985	0.981534	0.793985	0.641016	0.924421	0.793985	0.981534	0.793985	0.641016	0.981534	0.793985	0.981534
Sample Entropy	Theta	4-PS	0.944642	0.944642	0.944642	0.944642	0.944642	0.944642	0.944642	0.944642	0.944642	0.944642	0.944642	0.944642	0.944642	0.944642	0.944642	0.944642	0.944642	0.944642	0.944642
Sample Entropy	Theta	5-HV	0.780304	0.780304	0.843422	0.617806	0.617806	0.780304	0.843422	0.617806	0.871291	0.780304	0.780304	0.780304	0.617806	0.6734	0.843422	0.6734	0.780304	0.617806	0.6734
Sample Entropy	Theta	6-OC	0.770651	0.770651	0.770651	0.770651	0.770651	0.770651	0.770651	0.770651	0.770651	0.770651	0.770651	0.770651	0.95693	0.770651	0.770651	0.770651	0.793523	0.770651	0.793523
Sample Entropy	Theta	7-Rest OC	0.907869	0.907869	0.907869	0.907869	0.907869	0.907869	0.907869	0.907869	0.907869	0.907869	0.907869	0.907869	0.907869	0.907869	0.907869	0.907869	0.907869	0.907869	0.907869
Sample Entropy	Theta	8-Rest 2	0.934725	0.95693	0.95693	0.879028	0.95693	0.879028	0.879028	0.667803	0.835738	0.347178	0.347178	0.870909	0.870909	0.879028	0.879028	0.870909	0.879028	0.615372	0.879028
Sample Entropy	Alpha	2-OC	0.548737	0.548737	1	0.373981	0.513315	1	0.310494	0.548737	0.310494	0.548737	0.513315	0.310494	0.0503725	0.02398	0.310494	0.548737	0.69522	0.310494	0.310494
Sample Entropy	Alpha	3-Rest OC	0.944642	0.944642	0.944642	0.944642	0.944642	0.944642	0.944642	0.655791	0.944642	0.655791	0.944642	0.944642	0.944642	0.944642	0.944642	0.655791	0.944642	0.944642	0.944642
Sample Entropy	Alpha	4-PS	0.410802	0.0323043	0.82296	0.410802	0.196126	0.82296	0.82296	0.410802	0.12863	0.0323043	0.82296	0.82296	0.0504078	0.0323043	0.57261	0.57261	0.82296	0.0463113	0.124777
Sample Entropy	Alpha	5-HV	0.296717	0.296717	0.86868	0.705952	0.123841	0.454436	1	0.296717	0.153889	0.0338826	0.203033	0.177451	0.0921644	0.0338826	0.153889	0.814155	0.648482	0.0338826	0.180172
Sample Entropy	Alpha	6-OC	0.71952	0.408665	0.408665	0.822027	0.993844	0.933221	0.71952	0.822027	0.408665	0.971226	0.71952	0.408665	0.0405743	0.408665	0.408665	0.696727	0.933221	0.696727	0.408665
Sample Entropy	Alpha	7-Rest OC	0.27511	0.13734	0.27511	0.606907	0.0113315	0.799032	0.27511	0.194286	0.648482	0.720533	0.194286	0.648482	0.648482	0.27511	0.526535	0.27511	0.668365	0.27511	0.720533
Sample Entropy	Alpha	8-Rest 2	0.300174	0.129524	0.720533	0.403915	0.144453	0.775291	0.496241	0.152496	0.396348	0.144453	0.314306	0.496241	0.129524	0.0282597	0.129524	0.403915	0.550221	0.00954321	0.0564377
Sample Entropy	Beta	2-OC	0.581148	0.458909	0.458909	0.458909	0.929165	0.695851	0.638578	0.458909	0.913308	0.913308	0.695851	0.638578	0.458909	0.421695	0.695851	0.913308	0.458909	0.74505	0.458909
Sample Entropy	Beta	3-Rest OC	0.793985	0.793985	0.916279	0.793985	0.932538	0.944642	0.793985	0.793985	0.884294	0.932538	0.793985	0.793985	0.793985	0.932538	0.932538	0.932538	0.793985	0.916279	0.793985
Sample Entropy	Beta	4-PS	0.845472	0.932367	0.845472	0.932367	0.845472	0.845472	0.932367	0.932367	0.845472	0.932367	0.845472	0.845472	0.932367	0.932367	0.932367	0.932367	0.845472	0.845472	0.845472
Sample Entropy	Beta	5-HV	0.884294	0.884294	0.941269	0.993844	0.884294	0.993844	0.884294	0.993844	0.720346	0.720346	0.988616	0.720346	0.993844	0.988616	0.884294	0.884294	0.884294	0.993844	0.884294
Sample Entropy	Beta	6-OC	0.807451	0.883457	0.576228	0.161307	0.161307	0.122886	0.793985	0.881375	0.122886	0.881375	0.807451	0.793985	0.881375	0.881375	0.807451	0.793985	0.122886	0.679454	0.881375
Sample Entropy	Beta	7-Rest OC	0.759077	0.759077	0.759077	0.759077	0.759077	0.901043	0.920108	0.920108	0.759077	0.916995	0.759077	0.91894	0.920108	0.920108	0.920108	0.920108	0.920108	0.920108	0.759077
Sample Entropy	Beta	8-Rest 2	0.993844	0.993844	0.993844	0.993844	0.993844	0.993844	0.993844	0.993844	0.993844	0.993844	0.993844	0.993844	0.993844	0.993844	0.993844	0.993844	0.993844	0.993844	0.993844
Sample Entropy	Gamma	2-OC	0.931152	0.989842	1	0.931152	0.931152	0.989842	0.989842	0.931152	0.931152	0.989842	1	0.931152	0.931152	0.989842	0.931152	0.931152	0.931152	1	0.931152
Sample Entropy	Gamma	3-Rest OC	0.681258	0.681258	0.681258	0.812097	0.812097	0.681258	0.744879	0.681258	0.812097	0.812097	0.681258	0.901742	0.681258	0.681258	0.681258	0.812097	0.681258	0.812097	0.812097
Sample Entropy	Gamma	4-PS	0.908066	0.908066	0.908066	0.908066	0.908066	0.908066	0.908066	0.908066	0.908066	0.595754	0.908066	0.908066	0.908066	0.908066	0.934725	0.908066	0.963078	0.963078	0.963078
Sample Entropy	Gamma	5-HV	0.971226	0.971226	0.971226	0.971226	0.971226	0.971226	0.971226	0.971226	0.971226	0.777143	0.897866	0.897866	0.971226	0.897866	0.981534	0.897866	0.893883	0.971226	0.971226
Sample Entropy	Gamma	6-OC	0.933168	0.926149	0.933168	0.926149	0.926149	0.981534	0.926149	0.926149	0.933168	0.926149	0.933168	0.926149	0.926149	0.981534	0.933168	0.926149	0.933168	0.926149	0.933168
Sample Entropy	Gamma	7-Rest OC	0.469591	0.856025	0.981534	0.856025	0.469591	0.670693	0.469591	0.469591	0.469591	0.469591	0.469591	0.469591	0.694794	0.670693	0.670693	0.856025	0.469591	0.469591	0.856025
Sample Entropy	Gamma	8-Rest 2	0.944626	0.944626	0.944626	0.942468	0.944626	0.942468	0.944626	0.942468	0.942468	0.944626	0.944626	0.944626	0.944626	0.944626	0.944626	0.944626	0.942468	0.944626	0.942468
Permutation Entropy for Ordinal Patterns	Theta	2-OC	0.89565	0.89565	0.89565	0.89565	0.89565	0.89565	0.89565	0.89565	0.89565	0.89565	0.89565	0.89565	0.89565	0.89565	0.89565	0.89565	0.89565	0.89565	0.89565
Permutation Entropy for Ordinal Patterns	Theta	3-Rest OC	0.883457	0.822603	0.794961	0.794961	0.794961	0.883457	0.794961	0.794961	0.883457	0.794961	0.794961	0.883457	0.794961	0.794961	0.883457	0.883457	0.794961	0.794961	0.794961
Permutation Entropy for Ordinal Patterns	Theta	4-PS	0.981534	0.981534	0.981534	0.981534	0.981534	0.981534	0.981534	0.981534	0.981534	0.981534	0.981534	0.981534	0.981534	0.981534	0.981534	0.981534	0.981534	0.981534	0.981534
Permutation Entropy for Ordinal Patterns	Theta	5-HV	0.332636	0.463594	0.163118	0.163118	0.378484	0.164163	0.163118	0.163118	0.126019	0.163118	0.164163	0.163118	0.163118	0.10659	0.164163	0.261168	0.164163	0.164163	0.236957
Permutation Entropy for Ordinal Patterns	Theta	6-OC	0.919696	0.919696	0.919696	0.919696	0.919696	0.919696	0.919696	0.919696	0.919696	0.919696	0.95693	0.919696	0.919696	0.919696	0.919696	0.919696	0.919696	0.919696	0.919696
Permutation Entropy for Ordinal Patterns	Theta	7-Rest OC	0.981534	0.981534	0.828102	0.791556	0.791556	0.981534	0.791556	0.791556	0.791556	0.981534	0.791556	0.791556	0.981534	0.791556	0.981534	0.791556	0.981534	0.981534	0.981534
Permutation Entropy for Ordinal Patterns	Theta	8-Rest 2	0.366945	0.454181	0.384777	0.506837	0.605215	0.583344	0.366945	0.366945	0.366945	0.366945	0.354901	0.354901	0.366945	0.231064	0.354901	0.403915	0.366945	0.366945	0.605215
Permutation Entropy for Ordinal Patterns	Alpha	2-OC	0.691555	0.691555	0.691555	0.691555	0.691555	0.691555	0.866502	0.871291	0.866502	0.858474	0.691555	0.691555	0.691555	0.691555	0.866502	0.871291	0.866502	0.691555	0.866502
Permutation Entropy for Ordinal Patterns	Alpha	3-Rest OC	1	1	0.80783	0.80783	0.80783	1	1	1	1	0.80783	1	1	1	1	0.80783	0.80783	0.80783	1	1
Permutation Entropy for Ordinal Patterns	Alpha	4-PS	0.278963	0.325204	0.550936	0.325204	0.325204	0.325204	0.325204	0.325204	0.278963	0.325204	0.325204	0.278963	0.325204	0.278963	0.344994	0.419059	0.325204	0.325204	0.705398
Permutation Entropy for Ordinal Patterns	Alpha	5-HV	0.0280043	0.0349231	0.226083	0.115382	0.0620412	0.104861	0.115382	0.0280043	0.0116513	0.0349231	0.0199758	0.0199758	0.0280043	0.00239118	0.0280043	0.057863	0.161829	0.0280043	0.250325
Permutation Entropy for Ordinal Patterns	Alpha	6-OC	0.71087	0.86868	0.837891	0.837891	0.866502	0.837891	0.95693	0.540259	0.837891	0.837891	0.412896	0.412896	0.866502	0.412896	0.866502	0.837891	0.837891	0.866502	0.837891
Permutation Entropy for Ordinal Patterns	Alpha	7-Rest OC	0.454436	0.438055	0.454436	0.763497	0.763497	0.438055	0.763497	0.26186	0.128051	0.26186	0.0259491	0.0461892	0.26186	0.26186	0.763497	0.438055	0.438055	0.26186	0.763497
Permutation Entropy for Ordinal Patterns	Alpha	8-Rest 2	0.234644	0.183407	0.123869	0.151336	0.179772	0.151336	0.419059	0.129055	0.00378307	0.0323631	0.0323631	0.0774006	0.0323631	0.00378307	0.040225	0.0727737	0.627513	0.123869	0.763497
Permutation Entropy for Ordinal Patterns	Beta	2-OC	0.793985	0.793985	0.793985	0.793985	0.793985	0.993844	0.793985	0.793985	0.993844	0.993844	0.993844	0.901532	0.793985	0.993844	0.793985	0.993844	0.793985	0.993844	0.993844
Permutation Entropy for Ordinal Patterns	Beta	3-Rest OC	0.981534	0.981534	0.981534	0.981534	0.913331	0.913331	0.981534	0.981534	0.721075	0.981534	0.981534	0.981534	0.981534	0.981534	0.981534	0.981534	0.981534	0.913331	0.981534
Permutation Entropy for Ordinal Patterns	Beta	4-PS	0.506837	0.485526	0.451883	0.198585	0.454436	0.454436	0.920108	0.261501	0.198585	0.261501	0.454436	0.296176	0.198585	0.454436	0.583344	0.843422	0.296176	0.314756	0.261501
Permutation Entropy for Ordinal Patterns	Beta	5-HV	0.552068	0.548	0.616029	0.428821	0.583159	0.43238	0.428821	0.428821	0.428821	0.43238	0.548	0.428821	0.0656471	0.43238	0.583159	0.583159	0.552068	0.2448	0.43238
Permutation Entropy for Ordinal Patterns	Beta	6-OC	0.920108	0.920108	0.495298	0.495298	0.591829	0.495298	0.26496	0.920108	0.26496	0.495298	0.906653	0.495298	0.591829	0.806802	0.73381	0.73381	0.495298	0.879028	0.542007
Permutation Entropy for Ordinal Patterns	Beta	7-Rest OC	0.619338	0.619338	0.619338	0.619338	0.619338	0.932367	0.619338	0.822027	0.619338	0.619338	0.932367	0.619338	0.822027	0.620327	0.637001	0.932367	0.932367	0.619338	0.619338
Permutation Entropy for Ordinal Patterns	Beta	8-Rest 2	1	1	1	1	1	1	1	1	1	1	1	1	1	1	1	1	1	1	1
Permutation Entropy for Ordinal Patterns	Gamma	2-OC	0.75282	0.169313	0.75282	0.75282	0.95693	0.945409	0.945409	0.75282	0.75282	0.893505	0.75282	0.893505	0.893505	0.893505	0.75282	0.75282	0.945409	0.75282	0.75282
Permutation Entropy for Ordinal Patterns	Gamma	3-Rest OC	0.543365	0.543365	0.920108	0.543365	0.543365	0.8106	0.827144	0.214481	0.8106	0.543365	0.543365	0.529702	0.29914	0.214481	0.843422	0.111749	0.543365	0.543365	0.313801
Permutation Entropy for Ordinal Patterns	Gamma	4-PS	0.286658	0.403268	0.859156	0.845234	0.859156	0.845234	0.859156	0.859156	0.859156	0.859156	0.859156	0.845234	0.845234	0.859156	0.845234	0.859156	0.558503	0.845234	0.859156
Permutation Entropy for Ordinal Patterns	Gamma	5-HV	0.334436	0.334436	0.932538	0.944642	0.608887	0.932538	0.932538	0.662348	0.334436	0.608887	0.932538	0.932538	0.932538	0.932538	0.932538	0.777033	0.476494	0.932538	0.932538
Permutation Entropy for Ordinal Patterns	Gamma	6-OC	0.964773	0.964773	0.993844	0.964773	0.964773	0.993844	0.993844	0.964773	0.964773	0.964773	0.964773	0.964773	0.964773	0.993844	0.964773	0.993844	0.993844	0.964773	0.964773
Permutation Entropy for Ordinal Patterns	Gamma	7-Rest OC	0.784503	0.94885	0.94885	0.95693	0.784503	0.847308	0.94885	0.8139	0.8139	0.8139	0.94885	0.847308	0.94885	0.95693	0.95693	0.94885	0.94885	0.94885	0.94885
Permutation Entropy for Ordinal Patterns	Gamma	8-Rest 2	0.696866	0.392252	0.981534	0.981534	0.791556	0.981534	0.981534	0.392252	0.325398	0.392252	0.981534	0.696866	0.981534	0.981534	0.981534	0.696866	0.898812	0.981534	0.791556
Permutation Entropy for Ordinal Patterns with Tied Ranks	Theta	2-OC	1	1	1	1	1	1	1	1	1	1	1	1	1	1	1	1	1	1	1
Permutation Entropy for Ordinal Patterns with Tied Ranks	Theta	3-Rest OC	0.932367	0.932367	0.932367	0.932367	0.932367	0.932367	0.932367	0.932367	0.932367	0.932367	0.932367	0.932367	0.932367	0.932367	0.932367	0.932367	0.932367	0.932367	0.932367
Permutation Entropy for Ordinal Patterns with Tied Ranks	Theta	4-PS	0.833632	0.946707	1	0.932328	0.833632	0.833632	0.946707	0.958306	0.833632	0.833632	0.833632	0.833632	0.833632	0.833632	0.833632	0.833632	0.946707	0.946707	0.932328
Permutation Entropy for Ordinal Patterns with Tied Ranks	Theta	5-HV	0.166635	0.290522	0.0521075	0.0521075	0.192076	0.0619205	0.0854685	0.0521075	0.0144352	0.0631233	0.0799784	0.0521075	0.0723455	0.0144352	0.13093	0.0521075	0.05888	0.0521075	0.111701
Permutation Entropy for Ordinal Patterns with Tied Ranks	Theta	6-OC	0.94885	0.94885	0.94885	0.94885	0.94885	0.94885	0.94885	0.94885	0.971226	0.971226	0.94885	0.94885	0.94885	0.94885	0.94885	0.94885	0.993844	0.94885	0.94885
Permutation Entropy for Ordinal Patterns with Tied Ranks	Theta	7-Rest OC	0.783878	0.783878	0.86868	0.706851	0.706851	0.783878	0.760711	0.706851	0.706851	0.783878	0.706851	0.706851	0.768611	0.706851	0.783878	0.706851	0.760711	0.814155	0.871291
Permutation Entropy for Ordinal Patterns with Tied Ranks	Theta	8-Rest 2	0.329997	0.404841	0.222883	0.435455	0.594102	0.404841	0.46705	0.14333	0.137783	0.288114	0.14333	0.137783	0.222883	0.0724571	0.137783	0.216363	0.288114	0.14333	0.716894
Permutation Entropy for Ordinal Patterns with Tied Ranks	Alpha	2-OC	0.224144	0.565481	0.756722	0.565481	0.221103	0.117131	0.756722	0.859156	0.221103	0.753016	0.756722	0.32414	0.221103	0.206402	0.753016	0.647636	0.691394	0.206402	0.691394
Permutation Entropy for Ordinal Patterns with Tied Ranks	Alpha	3-Rest OC	0.775291	0.656054	0.656054	0.656054	0.656054	0.656054	0.656054	0.656054	0.286535	0.398853	0.775291	0.656054	0.775291	0.656054	0.656054	0.656054	0.286535	0.656054	0.656054
Permutation Entropy for Ordinal Patterns with Tied Ranks	Alpha	4-PS	0.0787331	0.0945199	0.0787331	0.140527	0.0945199	0.0787331	0.0787331	0.0835607	0.0787331	0.417887	0.140527	0.183407	0.0787331	0.0787331	0.140527	0.417887	0.417887	0.0945199	0.417887
Permutation Entropy for Ordinal Patterns with Tied Ranks	Alpha	5-HV	0.015221	0.0268167	0.12712	0.0294758	0.0257204	0.0268167	0.0283639	0.0283639	0.0268167	0.0645311	0.0209701	0.0307859	0.0209701	0.00163409	0.0363869	0.122961	0.482629	0.0268167	0.226083
Permutation Entropy for Ordinal Patterns with Tied Ranks	Alpha	6-OC	0.661654	0.661654	0.661654	0.744477	0.663884	0.635643	0.661654	0.744587	0.668126	0.661654	0.661654	0.661654	0.300137	0.0594246	0.907869	0.744587	0.300137	0.635643	0.686779
Permutation Entropy for Ordinal Patterns with Tied Ranks	Alpha	7-Rest OC	0.27013	0.394279	0.394279	0.394279	0.552068	0.13248	0.68261	0.126019	0.261501	0.394279	0.13248	0.126019	0.363258	0.27013	0.394279	0.68261	0.68261	0.261501	0.668365
Permutation Entropy for Ordinal Patterns with Tied Ranks	Alpha	8-Rest 2	0.1092	0.171944	0.0636744	0.1092	0.148589	0.0636744	0.25902	0.0760784	0.0385107	0.136141	0.0385107	0.0526654	0.00659905	0.00470486	0.0385107	0.0694356	0.297621	0.00659905	0.284905
Permutation Entropy for Ordinal Patterns with Tied Ranks	Beta	2-OC	1	1	1	1	1	1	1	1	1	1	1	1	1	1	1	1	1	1	1
Permutation Entropy for Ordinal Patterns with Tied Ranks	Beta	3-Rest OC	0.555789	0.851312	0.555789	0.555789	0.919696	0.555789	0.851312	0.555789	0.851312	0.75282	0.312003	1	0.555789	0.75282	0.851312	0.826404	0.555789	0.555789	0.906382
Permutation Entropy for Ordinal Patterns with Tied Ranks	Beta	4-PS	0.920108	0.833683	0.920108	0.920108	0.833683	0.833683	0.920108	0.908872	0.920108	0.920108	0.833683	0.833683	0.920108	0.833683	0.920108	0.920108	0.920108	0.920108	0.920108
Permutation Entropy for Ordinal Patterns with Tied Ranks	Beta	5-HV	0.981534	0.971226	0.971226	0.971226	0.971226	0.971226	0.971226	0.971226	0.971226	0.971226	0.971226	0.971226	0.971226	0.971226	0.971226	0.971226	0.971226	0.971226	0.971226
Permutation Entropy for Ordinal Patterns with Tied Ranks	Beta	6-OC	0.866502	0.866502	0.866502	0.866502	0.993844	0.866502	0.866502	0.866502	0.866502	0.866502	0.866502	0.866502	0.866502	0.866502	0.866502	0.866502	0.866502	0.866502	0.993844
Permutation Entropy for Ordinal Patterns with Tied Ranks	Beta	7-Rest OC	1	1	1	1	1	1	1	1	1	1	1	1	1	1	1	1	1	1	1
Permutation Entropy for Ordinal Patterns with Tied Ranks	Beta	8-Rest 2	0.969229	0.969229	0.954261	0.625263	0.969229	0.774142	0.964773	0.489601	0.625263	0.954261	0.625263	0.969229	0.625263	0.625263	0.969229	0.969229	0.964773	0.625263	0.625263
Permutation Entropy for Ordinal Patterns with Tied Ranks	Gamma	2-OC	0.801235	0.801235	0.801235	0.801235	0.801235	0.801235	0.801235	0.801235	0.801235	0.801235	0.801235	0.801235	0.801235	0.801235	0.801235	0.847054	0.847054	0.801235	0.801235
Permutation Entropy for Ordinal Patterns with Tied Ranks	Gamma	3-Rest OC	0.763846	0.908066	0.763846	0.763846	0.763846	0.763846	0.763846	0.763846	0.993844	0.971226	0.763846	0.763846	0.763846	0.763846	0.971226	0.763846	0.763846	0.94885	0.763846
Permutation Entropy for Ordinal Patterns with Tied Ranks	Gamma	4-PS	0.967096	0.967096	0.967096	0.981534	0.967096	0.967096	0.967096	0.967096	0.981534	0.967096	0.967096	0.967096	0.981534	0.967096	0.967096	0.981534	0.967096	0.967096	0.967096
Permutation Entropy for Ordinal Patterns with Tied Ranks	Gamma	5-HV	0.971226	0.971226	0.930491	0.971226	0.930491	0.971226	0.971226	0.930491	0.930491	0.930491	0.971226	0.971226	1	0.930491	0.971226	0.971226	0.971226	0.930491	0.930491
Permutation Entropy for Ordinal Patterns with Tied Ranks	Gamma	6-OC	0.750952	1	0.128602	0.960233	0.501653	0.750952	0.997122	0.817102	0.729086	0.960233	0.774142	0.90035	0.960233	0.817102	0.750952	0.729086	0.90035	0.960233	0.774142
Permutation Entropy for Ordinal Patterns with Tied Ranks	Gamma	7-Rest OC	0.865733	0.958306	0.865733	0.893035	0.865733	0.865733	0.865733	0.865733	1	0.865733	0.865733	0.865733	0.865733	0.893035	0.865733	0.865733	0.865733	0.865733	0.893035
Permutation Entropy for Ordinal Patterns with Tied Ranks	Gamma	8-Rest 2	0.969229	0.969229	0.969229	0.969229	0.969229	0.969229	0.969229	0.969229	0.969229	0.969229	0.969229	0.969229	0.969229	0.969229	0.969229	0.969229	0.969229	0.969229	0.969229
Robust Empirical Permutation Entropy	Theta	2-OC	0.777565	0.843422	0.777565	0.777565	0.777565	0.777565	0.907869	0.777565	0.777565	0.777565	0.843422	0.843422	0.843422	0.777565	0.777565	0.843422	0.777565	0.777565	0.777565
Robust Empirical Permutation Entropy	Theta	3-Rest OC	0.908066	0.993844	0.908066	0.908066	0.908066	0.908066	0.908066	0.908066	0.920658	0.908066	0.908066	0.908066	0.908066	0.933221	0.908066	0.993844	0.908066	0.908066	0.908066
Robust Empirical Permutation Entropy	Theta	4-PS	0.748249	0.748249	0.748249	0.89586	0.933221	0.748249	0.748249	1	0.748249	0.748249	0.339295	0.748249	0.748249	0.748249	0.748249	1	0.748249	0.933221	0.933221
Robust Empirical Permutation Entropy	Theta	5-HV	0.881375	0.801235	0.801235	0.801235	0.920108	0.482657	0.348892	0.385733	0.0968507	0.348892	0.278954	0.278963	0.384152	0.0968507	0.30357	0.801235	0.384152	0.421494	0.801235
Robust Empirical Permutation Entropy	Theta	6-OC	0.969229	0.969229	0.969229	0.969229	0.969229	0.969229	0.969229	0.969229	0.969229	0.969229	0.969229	0.969229	0.969229	0.969229	0.969229	0.969229	0.969229	0.969229	0.969229
Robust Empirical Permutation Entropy	Theta	7-Rest OC	0.95693	0.95693	0.95693	0.95693	0.95693	0.95693	0.95693	0.95693	0.95693	0.95693	0.95693	0.95693	0.95693	0.95693	0.95693	0.95693	0.95693	0.95693	0.95693
Robust Empirical Permutation Entropy	Theta	8-Rest 2	0.530175	0.814155	0.61133	0.818363	0.814155	0.555173	0.451883	0.451883	0.283921	0.288484	0.231452	0.283921	0.530175	0.231452	0.231452	0.555173	0.451883	0.451883	0.920108
Robust Empirical Permutation Entropy	Alpha	2-OC	0.749776	0.749776	0.749776	0.427344	0.830866	0.368658	0.749776	0.749776	0.830866	0.830866	0.749776	0.749776	0.749776	0.749776	0.830866	0.749776	0.749776	0.427344	0.859156
Robust Empirical Permutation Entropy	Alpha	3-Rest OC	0.944642	0.944642	0.944642	0.944642	0.944642	0.944642	0.944642	0.944642	0.944642	0.944642	0.944642	0.944642	0.944642	0.944642	0.944642	0.944642	0.944642	0.944642	0.944642
Robust Empirical Permutation Entropy	Alpha	4-PS	0.283921	0.327896	0.583344	0.583344	0.583344	0.583344	0.452167	0.805914	0.283921	0.552056	0.283921	0.583344	0.283921	0.283921	0.452167	0.993844	0.552056	0.452167	0.583344
Robust Empirical Permutation Entropy	Alpha	5-HV	0.0308742	0.037592	0.277894	0.137632	0.210148	0.210148	0.210148	0.210148	0.0242282	0.0901344	0.00505389	0.146806	0.015383	0.00505389	0.0308742	0.153843	0.297621	0.153843	0.277894
Robust Empirical Permutation Entropy	Alpha	6-OC	0.408665	0.86464	0.946707	0.650363	0.86464	0.487806	0.981534	0.10125	0.187166	0.633389	0.281053	0.281053	0.281053	0.0395483	0.865039	0.650363	0.187166	0.487806	0.981534
Robust Empirical Permutation Entropy	Alpha	7-Rest OC	0.610758	0.607262	0.610758	0.610758	0.818363	0.153889	0.783878	0.153889	0.189731	0.783878	0.000850819	0.153889	0.153889	0.153889	0.584073	0.95693	0.783878	0.153889	0.818363
Robust Empirical Permutation Entropy	Alpha	8-Rest 2	0.419059	0.257419	0.356649	0.406883	0.671322	0.196458	0.367994	0.123984	0.0292828	0.123984	0.015221	0.123984	0.0229919	0.0119938	0.167551	0.115726	0.519654	0.115726	0.357293
Robust Empirical Permutation Entropy	Beta	2-OC	0.932367	0.932367	0.932367	0.932367	0.932367	0.932367	0.932367	0.932367	0.932367	0.932367	0.932367	0.932367	0.932367	0.932367	0.932367	0.932367	0.932367	0.932367	0.932367
Robust Empirical Permutation Entropy	Beta	3-Rest OC	0.865039	0.792438	0.997122	0.7082	1	0.764163	0.906382	0.764163	0.764163	0.821363	0.764163	0.822027	0.339295	0.7082	0.764163	0.764163	0.7082	0.764163	0.764163
Robust Empirical Permutation Entropy	Beta	4-PS	0.89565	0.321444	0.224144	0.224144	0.321444	0.321444	0.379539	0.224144	0.224144	0.30528	0.376987	0.224144	0.224144	0.321444	0.395778	0.395778	0.366307	0.347602	0.224144
Robust Empirical Permutation Entropy	Beta	5-HV	0.768924	0.341301	0.464485	0.314601	0.768924	0.314601	0.314601	0.314601	0.341301	0.341301	0.454436	0.314601	0.231064	0.314601	0.485776	0.394484	0.775291	0.314601	0.348224
Robust Empirical Permutation Entropy	Beta	6-OC	0.906887	0.445202	0.625263	0.445202	0.445202	0.286658	0.445202	0.932367	0.445202	0.696727	0.814155	0.625263	0.763846	0.628312	0.763846	0.8106	0.763846	0.8106	0.763846
Robust Empirical Permutation Entropy	Beta	7-Rest OC	0.626928	0.621627	0.621627	0.621627	0.621627	0.626928	0.621627	0.626928	0.621627	0.626928	0.626928	0.626928	0.621627	0.621627	0.626928	0.626928	0.626928	0.621627	0.621627
Robust Empirical Permutation Entropy	Beta	8-Rest 2	0.932538	0.932538	0.932538	0.932538	0.932538	0.932538	0.932538	0.932538	0.932538	0.932538	0.932538	0.932538	0.932538	0.932538	0.944642	0.932538	0.932538	0.932538	0.932538
Robust Empirical Permutation Entropy	Gamma	2-OC	0.651012	0.651012	0.651012	0.894112	0.651012	0.651012	0.651012	0.651012	0.822603	0.85332	0.719207	0.434103	0.651012	0.691555	0.85332	0.981534	0.85332	0.85332	0.651012
Robust Empirical Permutation Entropy	Gamma	3-Rest OC	0.864342	0.907869	0.907869	0.907869	0.907869	0.907869	0.907869	0.864342	0.907869	0.907869	0.907869	0.758925	0.758925	0.907869	0.907869	0.907869	0.907869	0.907869	0.907869
Robust Empirical Permutation Entropy	Gamma	4-PS	0.101648	0.198585	0.919779	0.90035	0.880829	0.984165	0.919779	0.827103	0.529702	0.919779	0.919779	0.813766	0.696866	1	0.90035	0.90035	0.343116	0.198585	0.473881
Robust Empirical Permutation Entropy	Gamma	5-HV	0.384154	0.663308	0.756968	0.932538	0.822603	0.95693	0.756968	0.932538	0.756968	0.932538	0.822603	0.756968	0.822603	0.879028	0.822603	0.879028	0.756968	0.756968	0.756968
Robust Empirical Permutation Entropy	Gamma	6-OC	0.690696	0.732524	0.732524	0.600349	0.690696	0.592352	0.592352	0.732524	0.592352	0.690696	0.732524	0.690696	0.732524	0.944642	0.592352	0.732524	0.732524	0.732524	0.732524
Robust Empirical Permutation Entropy	Gamma	7-Rest OC	0.519859	0.993844	0.957327	0.833632	0.833632	0.691473	0.833632	0.957327	0.519859	0.993844	0.833632	0.687774	0.833632	0.993844	0.993844	0.993844	0.957327	0.595922	0.833632
Robust Empirical Permutation Entropy	Gamma	8-Rest 2	0.679454	0.679454	0.919779	0.850831	0.679454	0.850831	0.993844	0.851312	0.810939	0.851312	0.810939	0.679454	0.850831	0.679454	0.810939	0.993844	0.850831	0.679454	0.679454
Conditional Entropy	Theta	2-OC	0.969229	0.969229	0.969229	0.969229	0.969229	0.969229	0.969229	0.969229	0.969229	0.969229	0.969229	0.969229	0.969229	0.969229	0.969229	0.969229	0.969229	0.969229	0.969229
Conditional Entropy	Theta	3-Rest OC	0.919779	0.90035	0.90035	0.90035	0.90035	0.90035	0.90035	0.90035	0.906653	0.90035	0.906653	0.906653	0.90035	0.90035	0.932538	0.981534	0.90035	0.90035	0.90035
Conditional Entropy	Theta	4-PS	0.879741	0.879741	0.879741	0.879741	0.879741	0.879741	0.879741	0.879741	0.879741	0.879741	0.879741	0.879741	0.906887	0.879741	0.879741	0.879741	0.879741	0.993844	0.879741
Conditional Entropy	Theta	5-HV	0.314156	0.562834	0.162524	0.162524	0.294241	0.152496	0.152496	0.152496	0.0738526	0.152496	0.220645	0.122886	0.152496	0.0724571	0.152496	0.294241	0.171448	0.171448	0.230491
Conditional Entropy	Theta	6-OC	0.977265	0.977265	0.981534	0.977265	0.977265	0.977265	0.977265	0.977265	0.977265	0.977265	0.981534	0.977265	0.977265	0.977265	0.977265	0.977265	0.977265	0.981534	0.977265
Conditional Entropy	Theta	7-Rest OC	0.86464	0.86464	0.86464	0.86464	0.86464	0.86464	0.854716	0.854716	0.854716	0.993844	0.854716	0.854716	0.86464	0.86464	0.993844	0.854716	0.993844	0.86464	0.993844
Conditional Entropy	Theta	8-Rest 2	0.406505	0.406505	0.497337	0.637908	0.497337	0.583159	0.406505	0.406505	0.406505	0.44553	0.406505	0.406505	0.406505	0.147705	0.162699	0.497337	0.406505	0.406505	0.497337
Conditional Entropy	Alpha	2-OC	0.850341	0.850341	0.850341	0.840591	0.840591	0.850341	0.850341	0.850341	0.89565	0.89565	0.89565	0.840591	0.850341	0.850341	0.89565	0.850341	0.850341	0.595754	0.850341
Conditional Entropy	Alpha	3-Rest OC	0.981534	0.981534	0.642888	0.642888	0.75282	0.981534	0.75282	0.981534	0.981534	0.642888	0.75282	0.732614	0.981534	0.642888	0.642888	0.75282	0.642888	0.981534	0.981534
Conditional Entropy	Alpha	4-PS	0.225102	0.33212	0.367994	0.367994	0.30357	0.367994	0.33212	0.33212	0.225102	0.397631	0.671322	0.225102	0.367994	0.225102	0.33212	0.419059	0.33212	0.33212	0.509442
Conditional Entropy	Alpha	5-HV	0.0176073	0.0760784	0.233081	0.119124	0.0612368	0.444985	0.0866432	0.0548792	0.0176073	0.0760784	0.0176073	0.00839262	0.115394	0.00634212	0.0177651	0.115394	0.115394	0.0612368	0.238331
Conditional Entropy	Alpha	6-OC	0.476494	0.993844	0.661654	0.984165	0.661654	0.661654	0.657083	0.442205	0.657083	0.442205	0.583269	0.657083	0.879741	0.35371	0.661654	0.762834	0.763846	0.879741	0.879741
Conditional Entropy	Alpha	7-Rest OC	0.406505	0.406505	0.406505	0.86868	0.599208	0.406505	0.86868	0.406505	0.406505	0.424609	0.0585656	0.0585656	0.406505	0.406505	0.920108	0.599208	0.406505	0.385207	0.86868
Conditional Entropy	Alpha	8-Rest 2	0.309215	0.20352	0.090041	0.304879	0.2713	0.230903	0.240169	0.184576	0.0110375	0.06624	0.0242282	0.0295199	0.0295199	0.0110375	0.0548792	0.0161881	0.562834	0.0714936	0.413552
Conditional Entropy	Beta	2-OC	0.86464	0.500291	0.78459	0.500291	0.500291	0.500291	0.822603	0.971226	0.971226	0.971226	0.53633	0.78459	0.500291	0.86464	0.78459	0.993844	0.78459	0.822603	0.500291
Conditional Entropy	Beta	3-Rest OC	0.969229	0.969229	0.969229	0.969229	0.832541	0.969229	0.832541	0.969229	0.832541	0.832541	0.832541	0.969229	0.709802	0.339295	0.969229	0.969229	0.969229	0.832541	0.969229
Conditional Entropy	Beta	4-PS	0.817102	0.969229	0.90035	0.90035	0.698293	0.817102	0.969229	0.817102	0.753138	0.817102	0.969229	0.817102	0.753138	0.969229	0.969229	0.969229	0.698293	0.753138	0.698293
Conditional Entropy	Beta	5-HV	0.432207	0.467045	0.95693	0.718692	0.569811	0.432207	0.522336	0.95693	0.467045	0.606907	0.648482	0.432207	0.141072	0.606907	0.95693	0.606907	0.648482	0.388572	0.648482
Conditional Entropy	Beta	6-OC	0.83604	0.83604	0.83604	0.225981	0.907869	0.117131	0.241992	0.907869	0.714994	0.83604	0.907869	0.241992	0.83604	0.83604	0.907869	0.907869	0.83604	0.83604	0.672473
Conditional Entropy	Beta	7-Rest OC	0.95693	0.714586	0.95693	0.827103	0.714586	0.879741	0.714586	0.879741	0.714586	0.879741	0.879741	0.714586	0.879741	0.759077	0.879741	0.879741	0.879741	0.714586	0.714586
Conditional Entropy	Beta	8-Rest 2	0.997122	0.946707	1	0.744393	0.744393	0.744393	0.946707	0.744393	0.946707	0.744393	0.744393	0.744393	0.744393	0.946707	0.744393	0.946707	0.946707	0.744393	0.946707
Conditional Entropy	Gamma	2-OC	0.969229	0.0838806	0.969229	0.969229	0.969229	0.969229	0.969229	0.969229	0.663308	0.969229	0.969229	0.969229	0.969229	0.969229	0.969229	0.969229	0.969229	0.969229	0.969229
Conditional Entropy	Gamma	3-Rest OC	0.706584	0.766605	0.766605	0.565481	0.48926	0.969229	0.86868	0.184329	0.766605	0.48926	0.86868	0.192604	0.192604	0.192604	0.719207	0.147705	0.86868	0.370446	0.192604
Conditional Entropy	Gamma	4-PS	0.149547	0.149547	0.991547	0.993844	0.97538	0.97538	0.97538	0.97538	0.97538	0.993844	0.991547	0.991547	0.97538	0.97538	0.97538	0.97538	0.838936	0.991547	0.993844
Conditional Entropy	Gamma	5-HV	0.442205	0.442205	0.898812	1	0.827103	1	1	0.788559	0.442205	0.574569	1	1	1	1	1	0.827103	0.583269	0.73389	1
Conditional Entropy	Gamma	6-OC	0.981534	0.981534	0.981534	0.910361	0.910361	0.981534	0.981534	0.981534	0.910361	0.981534	0.981534	0.910361	0.910361	0.981534	0.910361	0.981534	0.981534	0.910361	0.910361
Conditional Entropy	Gamma	7-Rest OC	0.881375	0.881375	0.881375	0.881375	0.837755	0.881375	0.881375	0.881375	0.837755	0.881375	0.969229	0.881375	0.881375	0.881375	0.881375	0.881375	0.881375	0.881375	0.881375
Conditional Entropy	Gamma	8-Rest 2	0.884544	0.334436	0.920108	0.884544	0.884544	0.920108	0.920108	0.334436	0.334436	0.491844	0.884544	0.608887	0.920108	0.884544	0.920108	0.608887	0.884544	0.920108	0.884544
